# Supplementary material for: Genome-Wide Mapping of Virulence in Brown Planthopper Identifies Loci That Break Down Host Plant Resistance
Source: PLoS One. 2014 Jun 9;9(6):e98911. doi: 10.1371/journal.pone.0098911 (PMC4049697; doi:10.1371/journal.pone.0098911)
Supplement: Table S2 — List of polymorphic genomic-SSR markers [39], [41] found in the parents of the F1 and F2 mapping populations. (XLSX) [file pone.0098911.s002.xlsx]

## Sheet: Sheet1
Table S2 List of polymorphic genomic-SSR markers [in Ref 39, 41] found in the parents of the F1 and F2 mapping populations.
Marker name	Forward primer (5' to 3')	Reverse primer (5' to 3')	Expected Product Size (bp)	Repeat motif	Reference
BM1262	AGAATCATTGATGAGTCAAGC	TCACACACACTCTCTCACAAA	153	(GA)11	in Arias et al. 2012
BM1263	AGTGAATTGAACTGTTGAACC	CACACACACACACACTTTCTC	144	(AG)14	in Arias et al. 2012
BM1269	CTTGTGTGTGTGTGTGTGTTT	ACATAGGGTGATACATGATGG	142	(TTATTG)3	in Arias et al. 2012
BM1277	ACCTCATCATCTTCTCATTCA	CATGCAACGACTGTAACAATA	163	(TC)10	in Arias et al. 2012
BM1283	CTTCAACGTCGTTCGTACTTA	CGTTGAAGAGAGAGTGAAAGA	148	(CT)7	in Arias et al. 2012
BM1287	GTTTTACGACATTGAACTGCT	AGACCACTAGAAGGAGAGAGG	160	(TC)11	in Arias et al. 2012
BM1295	AACACCTAAGCAAACAACAAA	ACTTGGAGATTGAGTTTGTGA	144	(CA)14	in Arias et al. 2012
BM1296	ACACGTTTACTCACTCGACAT	GGGGGTGTTCTAAAAATAGAT	134	(AG)6	in Arias et al. 2012
BM1299	TTCACTCTTCCTTCTCCTTCT	TATTGGTATGAATGACGGAAG	159	(CTT)4	in Arias et al. 2012
BM1305	GGGAGAAACGTGGTAGAGATA	CCCCAATCTACATTCTCTTCT	161	(AG)6	in Arias et al. 2012
BM1306	GGGAAACGTGGTAGAGATAGA	CTTCTTCTTCTTCTTCTCCAAA	141	(AG)6	in Arias et al. 2012
BM1308	AGGAGATAGAAGTACGATTTGG	CAACCATCTCCTCCTATTTTT	152	(AGA)5	in Arias et al. 2012
BM1309	AGTAACTCGCTGGATCTCACT	GGAGGAGAGAAGCTGAATAAA	158	(TC)24	in Arias et al. 2012
BM1312	AAACCTATCTAGAACACCAACC	CGAAAGTCCCATCTATTGTTT	149	(ACCA)3	in Arias et al. 2012
BM1317	GGCAGAGAAGAGAAAAGAAAG	AGCAATGTCAACTAAACAGGA	179	(AG)8	in Arias et al. 2012
BM1320	CTCTCACTCTCCACCAGTTTT	ACGAGGAGAAGACGAATAAAG	153	(CT)8	in Arias et al. 2012
BM1322	CCTCTCCAACTTTTCTTTCTC	TGAGGAAGAGGAATAATGACA	118	(CTC)6	in Arias et al. 2012
BM1323	CTCTCACTCTCCACCAGTTTT	ACGAGGAGAAGACGAATAAAG	153	(AATCT)3	in Arias et al. 2012
BM1326	GACATTATTTTCCAAACTTCG	CACACCCAGAGAGACATAAAG	143	(TC)12	in Arias et al. 2012
BM1327	CACGTCAACAAAAATAAACAAG	GAAATTACAAAGTGCCATGAT	161	(CT)7	in Arias et al. 2012
BM1329	TGAATCCCTCTCTTTTCTCTC	ATGTATGTGTTCAAGGTCCTG	153	(CT)20	in Arias et al. 2012
BM1335	TCAAGAGAGGACATACTTGAAA	GTCGCTCTCTCTCTCTCTCTC	154	(AG)6	in Arias et al. 2012
BM1338	AGAGAGAGAGTGTGTGCAGAA	CTCTCTTGAACTGCCAAATTA	150	(GA)6	in Arias et al. 2012
BM1343	TCATTAGCAGAAAATGGAGAT	AATGAGGAGGAGAAAGAGAAA	150	(TCC)5	in Arias et al. 2012
BM1344	TCCAACTACTTCTTCCTCCTC	CTAGTGCAAACGAACAAAAAG	146	(CTCTTT)3	in Arias et al. 2012
BM1350	CACACTCAAGTTTCCAGTTGT	AGAGTGAGAGTGTGTGAGAGG	139	(TC)19	in Arias et al. 2012
BM1351	TCTCCCTCTCACACACTCTC	ACCGTTGTCACTATCATCATC	141	(CT)9	in Arias et al. 2012
BM1352	GAAGATGATGATAGTGACAACG	TCTAAACATACCGGATCAGTG	159	(GAT)4	in Arias et al. 2012
BM1357	TCTCTCTTCACTTTTCCCTCT	TCACTTGACACTCACACACAC	115	(GCGT)3	in Arias et al. 2012
BM1359	ACATTATATTTGTCCCGCTCT	TTTTTCGCTATAAAGCAGATG	156	(TC)8	in Arias et al. 2012
BM1360	GTTTTACGACATTGAACTGCT	AGACCACTAGAAGGAGAGAGG	160	(TC)11	in Arias et al. 2012
BM1368	AGGGATTCAGATTCAGGGAGA	CGGTGGAGATGAAAGTGGAC	158	(AG)10	in Jing et al., 2012
BM1369	TCGTGCAGAAGCGAAAGAAT	TTTTTCAACTCGTCAGCATGT	185	(AG)9	in Jing et al., 2012
BM1373	CCACATTCCACCTCTTTTCA	AGTGCGCAGAAACTTGATGA	148	(CT)7	in Jing et al., 2012
BM1374	TGAGTCCTGAGTAACACACAAAAA	GCAGCAGACACGATGAGAGT	204	(AC)7	in Jing et al., 2012
BM1375	TCCATGAGAAAGAGGGCTTG	GCTGAGGCCTTACCTATCAAA	199	(GA)8	in Jing et al., 2012
BM1377	TACACTAACGCACGCACACA	TCAACGGTAAAGGGAGAAGG	197	(CTT)4	in Jing et al., 2012
BM1392	GAAGCTGAAAAAGAAAGATGAAGAA	TTTGCCTCAATTTTGCTCCT	202	(AAG)4	in Jing et al., 2012
BM1405	GGTTAGTTGAAGGAAAATGTGAAAA	CTTGTCCTCCTCCTCCTCCT	200	(GAG)7	in Jing et al., 2012
BM1409	GAGGCACAAAATGCCTTACC	GAAGAGGGAGAAGGAGAAGGA	195	(TGT)4	in Jing et al., 2012
BM1412	TCATTCTGTCAGGAGGAGGTG	TAGTTGGCACAACTGCAAGC	155	(AGA)18	in Jing et al., 2012
BM1415	CGGTCCAAAAATGGAAAATG	GGGTGTGTGCCATGATTTAG	200	(TC)6	in Jing et al., 2012
BM1416	CCTTCTCCTTCTTCTCCTGACA	TCCTGAGTAACAGTCACTTTTCG	194	(TCT)6	in Jing et al., 2012
BM1417	TGAGTTGGAAGGTGTCATGG	TCCTCAATGGACCTCTCTCCT	188	(TGAA)3	in Jing et al., 2012
BM1418	GAAAGAAAATGGAGCCGTCA	ACCCATGCCTCTTTCCTCTT	174	(ATG)5	in Jing et al., 2012
BM1422	TAAGGCGAGAAAGTGCGATT	CTTTCTCCCACTTCCCCATC	193	(GA)6	in Jing et al., 2012
BM1423	GGAGGAGGTCGAGGAAGAAT	TCCTCCATTCCTTCTTCTTGTT	283	(GAT)6	in Jing et al., 2012
BM1432	GTGACAAAGAGCGAGGGAGT	CGCCCTAACTTACCCTGCTA	170	(GA)7	in Jing et al., 2012
BM1433	TGCAGAGAGATGAGGCAAAA	TTTCGCACAACGTACTGCTC	208	(AG)8	in Jing et al., 2012
BM1435	CAGAAAAAGAGGGGAAATGAGA	CCCTGGTTGACCTGTTCAGA	128	(AG)8	in Jing et al., 2012
BM1436	TGTTCGCTCTCTGGAAAGAA	GTTGTCAATGATCGGTTCCA	216	(AGAA)4	in Jing et al., 2012
BM1437	CAAACAATAGCGAGCATTACAGA	CCAGCGTTATTGTCCTGTCA	185	(TCAA)3	in Jing et al., 2012
BM1440	GTCCTGAGTAAGGGGCACAA	CAGTACCAGCGTGCAGTACC	135	(GA)10	in Jing et al., 2012
BM1442	CTGAGTAAACAGCATGGACCAC	ATAGCAGAAACACCGCCTGT	177	(TTC)4	in Jing et al., 2012
BM1443	TCCTTCCCATCAATACAAGACC	TCAAGCCCTCTTTCTCATGG	183	(GATT)4	in Jing et al., 2012
BM1444	ACTCTGCCGGCATTTGTATC	TGAGTCCTGAGTAAGGTACAGAGAGA	143	(CA)6	in Jing et al., 2012
BM1445	GAAACGGAACCGATACATCC	GACATGGTCAAGCCATTGTG	200	(TC)8	in Jing et al., 2012
BM1446	TTTGTCGGAGCGATCTCTTT	CGCTGTCCATTCAACAAATG	173	(TC)11	in Jing et al., 2012
BM1447	CTTATGTTTCTCCATCATCATCATC	CACACCACGAAACACACACA	186	(TCT)8	in Jing et al., 2012
BM1448	ACGTTCCAGGATTACGTCCA	GAGAGCATAGGAGCGTAGGG	189	(GAA)5	in Jing et al., 2012
BM1449	AAAGTCGATTCTCAGTGAGCTG	CCGTTGATGGAGGTTCGTAG	209	(TCC)6	in Jing et al., 2012
BM1453	TCTCCTCCCCAATTCTCCTT	GGAGAGTCTGTGCGTGAGTG	176	(TCT)4	in Jing et al., 2012
BM1456	TGGAAGTGAAACTGCAAGAAAA	TTGCGACCTGAAAACTCTGA	204	(TAA)5	in Jing et al., 2012
BM1457	CGTTGGTGTTGCTATCCTTG	TCCTTCTCCCTCTCCCTTCT	213	(AAG)4	in Jing et al., 2012
BM1461	TTTCTGTCTCTCCCCCTCCT	AGGCGTCAACAACCACACTT	198	(GAA)4	in Jing et al., 2012
BM1462	GTCCGGGCTTAGCCTTTTAT	GCATCTAACGGGTGATTCTCA	200	(AAG)12	in Jing et al., 2012
BM1464	CATTCACAGCTGAGGTATGAGG	CACAGCTTGACTCACCCTCTC	183	(AG)7	in Jing et al., 2012
BM1468	TCACACGCTCTCTCTCACTCTC	GTTCGAAAAACGTCGATTGG	201	(CT)9	in Jing et al., 2012
BM1471	CGAAGCGGAAATAGATGGTT	CACATTTTCCAGGCTTCACC	200	(AAG)4	in Jing et al., 2012
BM1472	GGGAAGGGGAGAAGTCAAAG	CATTCCACCTCCTTCTTCCA	171	(GAA)7	in Jing et al., 2012
BM1473	ATGGGAAGCAGGAGGAGAAA	CCTGAGTAACACAACATCGGAGT	200	(AAG)10	in Jing et al., 2012
BM1476	CGACGGAAAATCAGTCATCA	CCTGCTTCACATCCTCCTTC	211	(GAAGGA)4	in Jing et al., 2012
BM1483	GCGTTTGAGCGTGGTTTCTA	ATGGAGTGGGTCCACCAATA	213	(AAT)4	in Jing et al., 2012
BM1486	AAAAATGGATGGGAAAGGAGA	CCTTCCATCCTTTTATTCTTCTCA	199	(AAG)5	in Jing et al., 2012
BM1487	GGCTGGATATGAGAAGAAGTGG	CTAGGGGATCAAGGCATCAA	216	(AAG)5	in Jing et al., 2012
BM1489	TCTTTCCGAAGAAGAAGAAGGA	CCTGAGTAACTCTAATTTTCCCTTCA	263	(AGA)18	in Jing et al., 2012
BM1490	GTCAAATCCCTGGCACATTT	TGAAGTGAATGAAACCCACATC	194	(GT)11	in Jing et al., 2012
