# Supplementary material for: Genome-Wide Mapping of Virulence in Brown Planthopper Identifies Loci That Break Down Host Plant Resistance
Source: PLoS One. 2014 Jun 9;9(6):e98911. doi: 10.1371/journal.pone.0098911 (PMC4049697; doi:10.1371/journal.pone.0098911)
Supplement: Table S4 — Summary of the molecular linkage map constructed for the F2 population. (XLSX) [file pone.0098911.s004.xlsx]

## Sheet: Sheet1
Table S4 Summary of the molecular linkage map constructed for the F2 population.
Linkage group	Total length (cM)	No. of loci	No. of marker	Average distance (cM)	Estimate of genome size (cM)	Genome coverage (%)	Largest interval (cM)	EST-SSR	genomic SSR	SRAP
F2-1	87.451	39	41	2.24233	91.8235	95.2381	13.558	9	21	11
F2-2	64.065	44	45	1.45602	66.977	95.6522	15.561	13	19	13
F2-3	89.118	26	27	3.42762	95.9732	92.8571	13.146	12	12	3
F2-4	67.874	57	59	1.19077	70.2145	96.6667	8.151	22	24	13
F2-5	60.219	48	49	1.25456	62.7281	96	9.083	17	21	11
F2-6	70.622	45	51	1.56938	73.4469	96.1538	10.862	17	24	10
F2-7	63.484	52	54	1.22085	65.8796	96.3636	10.656	10	23	21
F2-8	59.478	37	45	1.60751	62.1815	95.6522	9.897	10	33	2
F2-9	62.018	55	59	1.1276	64.1566	96.6667	6.082	18	26	15
F2-10	43.171	32	33	1.34909	45.8692	94.1176	11.934	6	16	11
F2-11	57.458	61	63	0.941934	59.3115	96.875	9.787	20	17	26
F2-12	42.171	40	41	1.05428	44.2796	95.2381	8.102	11	12	18
F2-13	44.756	37	39	1.20962	47.1116	95	6.825	10	12	17
F2-14	41.303	31	31	1.33235	44.0565	93.75	10.375	7	15	9
F2-X	13.805	14	22	0.986071	15.1198	91.3043	5.109	14	8	0
Total	866.993	618	659	1.4029	909.129	95.3652		196	283	180
