# Supplementary material for: Genome-Wide Mapping of Virulence in Brown Planthopper Identifies Loci That Break Down Host Plant Resistance
Source: PLoS One. 2014 Jun 9;9(6):e98911. doi: 10.1371/journal.pone.0098911 (PMC4049697; doi:10.1371/journal.pone.0098911)
Supplement: Table S8 — Detailed information on the 124 anchoring EST-SSR markers. (XLSX) [file pone.0098911.s008.xlsx]

## Sheet: Sheet1
Table S8 Detailed information on the 124 anchoring EST-SSR markers.
Linkage groups	Markers	Marker position (cM)	Sequence ID	Length	Annotation (BLASTX)	Annotation (BLASTN)	Acyrthosiphon ortholog accession	Nasonia ortholog accession	Nasonia Chromosome	Drosophila ortholog accession	Drosophila Chromosome	Tribolium ortholog accession	Tribolium Linkage group
Chr1	BM854	17.95	CL7035Contig1	1946	protein-l-isoaspartate o-methyltransferase domain-containing protein 1-like		XP_001946228.1	XP_001606631.2	5	NP_536756.1	3R	XP_968084.1	LG9
Chr1	BM262	30.617	S_NLMB0309	345	isoform a		XP_001951087.1			NP_572726.1	X	XP_967142.1	LG9
Chr1	BM135	43.85	S_NLOA0290	539		Nilaparvata lugens angiotensin converting protein (ACE) gene, promoter region and 5' UTR
Chr1	BM282	47.084	S_NLSG0450	745		Nilaparvata lugens nplp1 mRNA for neuropeptide-like precursor1, complete cds
Chr1	BM680	51.166	CL399Contig1	2084	ring finger protein 157-like		XP_001951824.1	XP_001606752.1	2	NP_572915.1	X	XP_970810.1	LG9
Chr2	BM814	38.816	Unigene9820_T	698	reverse transcriptase		XP_003245892.1
Chr2	BM709	45.711	CL6046Contig1	1448	calcium calmodulin-dependent protein kinase kinase 2 partial		XP_001951968.2	XP_001604250.2	3	NP_729452.1	2L	XP_972309.2	LGUn:not placed
Chr2	BM379	46.514	C_NLOC4541	1199	replication protein a 70 kda dna-binding subunit		XP_001951063.1	XP_001604531.1	5	NP_524274.1	3R	XP_970077.2	LG9
Chr2	BM1187	48.926	C_NLEA1354	932	alpha-endosulfine-like protein		NP_001155902.1	XP_001606056.1	2			XP_970206.1	LG9
Chr2	BM440	49.809	C_NLHT6195	810	farnesyl pyrophosphate synthase-like		NP_001119633.3	XP_001604464.2	5	NP_477380.1	2R	NP_001164089.1	LGUn:not placed
Chr2	BM546	55.182	CL13202Contig1	505	pre-mrna-splicing factor		XP_003247477.1					XP_975588.2	LG7
Chr2	BM1127	66.926	Contig8899	893	charged multivesicular body protein 4b-like		XP_001951538.1	XP_001607501.2	5	NP_610462.3	2R	XP_969990.1	LG7
Chr3	BM398	14.235	S_NLEB0128	562		Nilaparvata lugens nngr-a33 mRNA for neuropeptide GPCR A33, complete cds
Chr3	BM556	34.504	CL13305Contig1	596	phospholipase ddhd1		XP_003244388.1	XP_003426970.1	4
Chr3	BM858	72.171	CL8329Contig1	499	guanine nucleotide exchange factor		XP_001945953.2	XP_001605260.2	3	NP_001189123.1	3L	XP_974773.2	LG9
Chr3	BM706	75.228	CL5691Contig1	452	cell division cycle-associated protein 7-like		XP_003245746.1	XP_001602151.2	5
Chr4	BM510	24.224	CL10331Contig1	915	cg10741 cg10741-pb		XP_001952140.1					XP_968856.2	LG9
Chr4	BM594	31.396	CL14864Contig1	269		Nilaparvata lugens lipophorin receptor (LpR) gene, promoter region and 5' UTR
Chr4	BM775	33.108	CL957Contig1	1789	methionine-r-sulfoxide reductase b1-like isoform 1		NP_001155920.1	XP_003423980.1	1	NP_731525.2	3R	XP_967693.1	LG5
Chr4	BM718	33.143	CL681Contig1	1231	general transcription factor iif subunit 2-like		XP_001951556.1	XP_001602997.1	4	NP_524305.2	3R	XP_968134.1	LG5
Chr4	BM773	34.39	CL957Contig1	1789	methionine-r-sulfoxide reductase b1-like isoform 1		NP_001155920.1	XP_003423980.1	1	NP_731525.2	3R	XP_967693.1	LG5
Chr4	BM771	35.661	CL957Contig1	1789	methionine-r-sulfoxide reductase b1-like isoform 1		NP_001155920.1	XP_003423980.1	1	NP_731525.2	3R	XP_967693.1	LG5
Chr4	BM777	36.111	CL957Contig1	1789	methionine-r-sulfoxide reductase b1-like isoform 1		NP_001155920.1	XP_003423980.1	1	NP_731525.2	3R	XP_967693.1	LG5
Chr4	BM1521	36.838	C_NLSG3564	746		Nilaparvata lugens acetylcholinesterase (ace-2) gene, partial cds
Chr4	BM774	38.759	CL957Contig1	1789	methionine-r-sulfoxide reductase b1-like isoform 1		NP_001155920.1	XP_003423980.1	1	NP_731525.2	3R	XP_967693.1	LG5
Chr4	BM776	38.881	CL957Contig1	1789	methionine-r-sulfoxide reductase b1-like isoform 1		NP_001155920.1	XP_003423980.1	1	NP_731525.2	3R	XP_967693.1	LG5
Chr4	BM708	45.424	CL5934Contig1	1006	d dopamine receptor a		XP_001947553.2	XP_003426713.1	5	NP_001163505.1	3R	XP_972327.1	LG5
Chr4	BM766	45.703	CL9397Contig1	981	twinfilin		NP_001155545.1	XP_001606836.1	1	NP_650338.1	3R	XP_969933.1	LG9
Chr4	BM767	46.276	CL9397Contig1	981	twinfilin		NP_001155545.1	XP_001606836.1	1	NP_650338.1	3R	XP_969933.1	LG9
Chr4	BM768	50.06	CL9397Contig1	981	twinfilin		NP_001155545.1	XP_001606836.1	1	NP_650338.1	3R	XP_969933.1	LG9
Chr5	BM1217	19.323	C_NLEA6161	658		Nilaparvata lugens acetylcholinesterase (ace-1) gene, partial cds
Chr5	BM212	23.697	S_NLTH2723	860	hypothetical protein EAI_05878
Chr5	BM622	36.525	CL2468Contig1	2001	stress-induced-phosphoprotein 1-like		XP_001950745.1	XP_001603429.1	3	NP_477354.1	2L	XP_967038.1	LGUn:not placed
Chr5	BM789	36.639	Unigene11723_Y	483	zinc finger protein 235-like	Nilaparvata lugens mRNA for zinc finger protein	XP_003240849.1	XP_001602165.2	5	NP_732330.1	3R	XP_001815591.1	LG4
Chr5	BM658	37.544	CL3403Contig1	1343	cullin-1-like isoform x2		XP_001952433.1	XP_001606829.2	2	NP_523655.1	2R	XP_971976.1	LG7
Chr5	BM764	43.065	CL9178Contig1	1035	coiled-coil domain containing 97		XP_001944408.2			NP_609206.1	2L	XP_972164.1	LG4
Chr5	BM37	45.666	S_NLEA2378	679	coiled-coil domain containing 97		XP_001944408.2			NP_609206.1	2L	XP_972164.1	LG4
Chr6	BM1500	31.296	C_NLSG0835	698	transmembrane emp24 domain-containing protein 7		XP_001949553.2	XP_003425923.1	3	NP_572754.1	X	XP_969755.2	LG10
Chr6	BM489	33.659	S_NLHT5531	870	pyridoxine pyridoxamine 5 -phosphate oxidase-like		XP_001947706.2	XP_003428149.1	4			XP_972091.1	LG9
Chr6	BM726	37.713	CL739Contig1	2685	hypothetical protein Phum_PHUM083230		XP_003247491.1	XP_003426281.1	5
Chr6	BM846	38.811	CL46Contig1	1979	sodium-independent sulfate anion transporter-like		XP_001944401.2	XP_001602747.1	3	NP_524490.2	3R	XP_971912.1	LG6
Chr6	BM1209	40.193	C_NLEA4549	704	an1-type zinc finger protein 5-like		NP_001232980.1	XP_003426365.1	3	NP_001027161.1	3R	XP_976031.1	LG10
Chr6	BM1589	69.382	S_NLSG3140	763	microtubule-associated protein tau-like		XP_001949022.2	XP_001601906.2	1	NP_651575.1	3R	XP_974985.2	LG2
Chr7	BM1616	12.096	S_NLSG4706	829	inositol monophosphatase 1-like	Nilaparvata lugens nngr-a5 mRNA for neuropeptide GPCR A5, complete	XP_001943303.1	XP_001599426.1	1	NP_649294.1	3L	XP_969076.1	LGUn:not placed
Chr7	BM72	28.668	S_NLTH6868	653	ribosomal protein l23a		XP_001942614.1	XP_001604487.1	5	NP_523886.1	3L	XP_967229.1	LG9
Chr7	BM599	28.684	CL15040Contig1	1686	hypothetical protein TcasGA2_TC005263		XP_003244157.1
Chr7	BM1185	31.716	C_NLEA1245	580	ww domain-containing adapter protein with coiled-coil		XP_001948127.2	XP_003425055.1	1	NP_001097008.2	LGUn:not placed
Chr7	BM616	32.934	CL208Contig1	1508	mog interacting and ectopic p-granules protein 1		XP_003246006.1	XP_003427409.1	1	NP_647733.1	3L	XP_967072.1	LG3
Chr7	BM1225	33.14	C_NLEA7439	937	glucose transport transcription regulator rgt1-like isoform x5		XP_001945493.2	XP_001605029.2	1
Chr7	BM618	33.375	CL208Contig1	1508	mog interacting and ectopic p-granules protein 1		XP_003246006.1	XP_003427409.1	1	NP_647733.1	3L	XP_967072.1	LG3
Chr7	BM642	34.447	CL3067Contig1	1095	ankyrin repeat-containing		XP_003243162.1
Chr7	BM460	36.163	C_NLMA1415	807	ebna2 binding protein p100		XP_001949950.2	NP_001153329.1	1	NP_612021.1	3L	XP_974879.1	LG3
Chr7	BM1526	36.877	C_NLSG3855	826	ebna2 binding protein p100		XP_001949950.2	NP_001153329.1	1	NP_612021.1	3L	XP_974879.1	LG3
Chr7	BM1197	37.85	C_NLEA3125	861		Nilaparvata lugens cytochrome P450 CYP6ER1 mRNA, complete cds
Chr7	BM1195	43.921	C_NLEA2346	1396	importin-7 isoform x1		XP_001946207.1			NP_524780.1	3L	XP_970842.1	LG3
Chr7	BM459	64.296	C_NLSG4421	849	ebna2 binding protein p100		XP_001949950.2	NP_001153329.1	1	NP_612021.1	3L	XP_974879.1	LG3
Chr8	BM1525	15.403	C_NLSG3847	1018	mucin-like partial
Chr8	BM679	20.105	CL397Contig1	2276	bromodomain-containing protein 8-like		XP_003241005.1	NP_001155068.1	LGUn:not placed	NP_651685.2	3R	XP_972382.1	LG7
Chr8	BM678	22.955	CL397Contig1	2276	bromodomain-containing protein 8-like		XP_003241005.1	NP_001155068.1	LGUn:not placed	NP_651685.2	3R	XP_972382.1	LG7
Chr8	BM321	23.886	S_NLAD2122	614	serine proteinase stubble-like	Nilaparvata lugens 3-hydroxy-3-methylglutaryl-coenzyme A reductase (HMGCR) gene, promoter region and 5' UTR	XP_001951294.2	XP_001601899.2	3	NP_648878.1	3L	XP_968646.2	LGUn:not placed
Chr8	BM76	25.945	C_NLEA2941	1198	n-alpha-acetyltransferase auxiliary subunit-like		XP_001949207.2	XP_001602377.1	3	NP_573384.1	X	XP_975602.1	LG4
Chr8	BM1237	27.172	C_NLEA2941	1198	n-alpha-acetyltransferase auxiliary subunit-like		XP_001949207.2	XP_001602377.1	3	NP_573384.1	X	XP_975602.1	LG4
Chr8	BM1527	50.376	C_NLSG3883	925	mucin-like partial
Chr9	BM633	16.039	CL26Contig1	5655	at-rich interactive domain-containing protein 4b		XP_003247335.1	XP_001599885.1	4	NP_573332.3	LGUn:not placed	XP_971697.2	LG7
Chr9	BM690	24.355	CL4408Contig1	1058	histone rna hairpin-binding protein		XP_001944356.1	XP_001602614.1	4	NP_477480.1	3R
Chr9	BM759	29.282	CL8889Contig1	698	serine threonine-protein phosphatase 2a 56 kda regulatory subunit alpha isoform-like		XP_003240062.1	XP_001601442.1	4	NP_651569.1	3R	XP_971164.2	LG7
Chr9	BM689	30.057	CL4404Contig1	1454	uncharacterized transposon-derived protein		XP_003243437.1
Chr9	BM749	30.254	CL838Contig1	992	ribosomal protein s6 kinase delta-1 isoform x1		XP_003245026.1	XP_001600691.2	4	NP_650697.1	3R	XP_974234.1	LG8
Chr9	BM63	30.742	S_NLNB7177	603	cysteine proteinase inhibitor precursor		NP_001156453.1	XP_001607324.1	4	NP_730901.1	3R	XP_973607.2	LG7
Chr9	BM5	31.37	C_NLEA2133	816	PREDICTED: uncharacterized protein LOC100882720		XP_001948390.2	XP_001599661.2	4
Chr9	BM686	31.854	CL4255Contig1	1600	at-rich interactive domain-containing protein 4b		XP_001952787.2	XP_001599885.1	4	NP_573330.3	X	XP_971697.2	LG7
Chr9	BM1552	40.376	S_NLSG0479	743	ddrgk_droan ame: full=ddrgk domain-containing protein 1 flags: precursor					NP_650954.1	3R	XP_001814678.1	LG2
Chr9	BM23	40.575	C_NLEA6203	957	something about silencing protein 10-like		XP_001951109.1	XP_001599729.2	1	NP_572215.1	X	XP_975194.1	LG4
Chr9	BM182	60.504	S_NLMA2137	565		Nilaparvata lugens mRNA for putative diuretic hormone receptor II
Chr10	BM611	0	CL2057Contig1	1037	ring finger protein 126-b		XP_001949741.1	XP_001599771.1	LGUn:not placed	NP_649859.1	3R	XP_975905.1	LG10
Chr10	BM783	22.044	CL99Contig1	708	reverse							EFA13287.1	LGUn:not placed
Chr10	BM531	26.788	CL11973Contig1	1040	protein enl		XP_001948717.1			NP_651979.1	3R	XP_966967.2	LG10
Chr10	BM644	35.64	CL3094Contig1	933		Nilaparvata lugens cytochrome P450 CYP6ER1 transcript A2 mRNA,complete cds
Chr10	BM290	40.678	S_NLTH4578	705		Nilaparvata lugens cytochrome P450 CYP6ER1 transcript A2 mRNA,complete cds
Chr11	BM3	10.809	C_NLAC0772	1084	microtubule-associated protein jupiter-like isoform x1		XP_003245677.1	XP_001600552.2	3	NP_731596.1	3R	XP_001810867.1	LG2
Chr11	BM974	16.735	306295_2798_2493	231		Nilaparvata lugens BPH_UVop1 mRNA for UVopsin1, complete cds
Chr11	BM324	22.186	S_NLEA3513	762	protein fam192a-like		XP_001950792.1	XP_001606256.1	1	NP_611231.1	2R	XP_972180.1	LG7
Chr11	BM530	26.532	CL11959Contig1	638	protein aatf-like		XP_003244756.1	XP_001599692.2	4	NP_609066.1	2L	XP_966656.1	LG7
Chr11	BM1220	28.607	C_NLEA7152	1366	protein phosphatase pp2a 55 kda regulatory subunit-like isoform 2		XP_003243934.1	XP_003426482.1	5	NP_476881.1	3R	XP_970874.1	LG9
Chr11	BM4	29.129	C_NLTA1890	619	microtubule-associated protein jupiter-like isoform x5			XP_001600552.2	3	NP_731598.1	3R
Chr11	BM491	30.356	S_NLNA4135	303		Nilaparvata lugens actin 1 mRNA, complete cds
Chr11	BM101	30.844	C_NLTH5075	1096	vacuolar h		XP_001951369.2	XP_001601249.1	4	NP_476908.1	3R	XP_967844.1	LG9
Chr11	BM835	31.625	CL312Contig1	1618	nucleolar mif4g domain-containing protein 1-like		XP_003245015.1	XP_001600662.1	4	NP_647717.1	3L	XP_971260.2	LG2
Chr11	BM579	31.91	CL14424Contig1	663	biorientation of chromosomes in cell division protein 1-like 1-like		XP_001946451.2	XP_001604420.2	5	NP_733240.1	3R	XP_973412.1	LG9
Chr11	BM834	32.231	CL312Contig1	1618	nucleolar mif4g domain-containing protein 1-like		XP_003245015.1	XP_001600662.1	4	NP_647717.1	3L	XP_971260.2	LG2
Chr11	BM712	33.264	CL6472Contig1	1028	dual 3 -cyclic-amp and -gmp phosphodiesterase 11-like		XP_001943414.2	XP_003423942.1	1	NP_001097177.1	2L	XP_973831.2	LG8
Chr11	BM761	33.976	CL905Contig1	1023	chitin deacetylase-like isoform a	Nilaparvata lugens chitin deacetylase 5 mRNA, partial cds	XP_003242912.1	XP_001603918.2	2	NP_001245807.1	LGUn:not placed	NP_001107799.1	LGUn:not placed
Chr11	BM1075	35.655	Contig4893	866	cg8997 protein			NP_001153496.1	4	NP_609681.1	2L
Chr11	BM347	41.257	S_NLNB7758	757	hypothetical protein TcasGA2_TC010304							EFA13284.1	LGUn:not placed
Chr12	BM358	15.649	S_NLTA2524	612	probable adenylate kinase isoenzyme		XP_001951037.1	XP_001608151.1	1	NP_524038.1	3L	XP_974095.1	LG5
Chr12	BM685	27.039	CL4170Contig1	1723	chromodomain-helicase-dna-binding protein 7		XP_001948282.2	XP_001602898.2	2	NP_722617.1	2L	XP_970443.2	LG5
Chr12	BM1617	27.169	S_NLSG4798	656	rna-directed dna polymerase from mobile element jockey-like		XP_003246389.1
Chr12	BM754	27.715	CL859Contig1	1862	protein unzipped	Nilaparvata lugens angiotensin converting protein (ACE) gene, promoter region and 5' UTR		XP_001603588.2	2	NP_523861.1	2R	XP_969940.1	LG5
Chr12	BM688	27.966	CL4317Contig1	1185	zinc finger mynd domain-containing protein 11		XP_001945348.2	XP_003425155.1	2	NP_651881.2	3R	XP_968747.2	LG5
Chr12	BM684	31.331	CL4170Contig1	1723	chromodomain-helicase-dna-binding protein 7		XP_001948282.2	XP_001602898.2	2	NP_722617.1	2L	XP_970443.2	LG5
Chr13	BM683	1.026	CL4076Contig1	942	neuropeptide ff receptor 2-like	Nilaparvata lugens nngr-a5 mRNA for neuropeptide GPCR A5, complete cds	XP_001947491.1	XP_001600098.2	4	NP_650966.2	3R	XP_970225.1	LG10
Chr13	BM545	15.048	CL12934Contig1	411	heat repeat-containing protein 5b		XP_001950991.2	XP_003424651.1	1	NP_649761.2	3R	XP_966699.2	LG1=X
Chr13	BM403	17.865	S_NLHT1612	817	cg14521 cg14521-pa		XP_001948591.2	XP_001604651.2	2	NP_651649.1	4	XP_969457.2	LG2
Chr13	BM737	19.338	CL7900Contig1	695	e3 ubiquitin-protein ligase xiap isoform x3
Chr13	BM696	23.629	CL4905Contig1	793	tyrosine-protein phosphatase non-receptor type 21-like		XP_001951888.2
Chr13	BM698	25.916	CL4905Contig1	793	tyrosine-protein phosphatase non-receptor type 21-like		XP_001951888.2
Chr13	BM697	26.189	CL4905Contig1	793	tyrosine-protein phosphatase non-receptor type 21-like		XP_001951888.2
Chr13	BM674	26.902	CL3838Contig1	1499	protein son-like isoform x1		XP_001952647.1	XP_003427310.1	3	NP_649914.1	3R	XP_967550.1	LGUn:not placed
Chr14	BM888	7.502	092245_2287_1050	210	PREDICTED: hypothetical protein LOC100169539		XP_001951128.1			NP_648945.1	3L
Chr14	BM406	24.602	S_NLNA1977	866	meiotically up-regulated gene 71		XP_001949226.2	XP_001601125.1	5	NP_572749.2	X	XP_974763.2	LG4
Chr14	BM536	25.194	CL12133Contig1	1369	esf1-like protein		XP_001948184.2	XP_003425125.1	5	NP_569906.1	X	XP_975330.1	LG4
ChrX	BM1507	4.964	C_NLSG2702	1132	vitellogenin	Nilaparvata lugens vitellogenin mRNA, complete cds		XP_001607388.1	2			XP_971398.1	LG1=X
ChrX	BM1502	7.227	C_NLSG0885	584	vitellogenin	Nilaparvata lugens vitellogenin mRNA, complete cds		XP_001607388.1	2			XP_971398.1	LG1=X
ChrX	BM1138	7.259	Contig9862	360		Nilaparvata lugens vitellogenin mRNA, complete cds
ChrX	BM13	7.736	S_NLSG3722	615	vitellogenin	Nilaparvata lugens vitellogenin mRNA, complete cds		XP_001607388.1	2
ChrX	BM500	7.942	C_NLTH4148	1048	vitellogenin	Nilaparvata lugens vitellogenin mRNA, complete cds		XP_001607396.1	2			XP_970210.1	LG1=X
ChrX	BM1582	8.408	S_NLSG2943	478	vitellogenin	Laodelphax striatella vitellogenin (Vg1) mRNA, complete cds		XP_001607388.1	2
ChrX	BM1524	8.41	C_NLSG3839	851	vitellogenin	Nilaparvata lugens vitellogenin mRNA, complete cds		XP_001607396.1	2			XP_971398.1	LG1=X
ChrX	BM1610	8.477	S_NLSG4337	675	vitellogenin	Nilaparvata lugens vitellogenin mRNA, complete cds		XP_001607396.1	2			XP_971398.1	LG1=X
ChrX	BM1615	8.481	S_NLSG4702	470	vitellogenin	Nilaparvata lugens vitellogenin mRNA, complete cds		XP_001607388.1	2
ChrX	BM499	8.846	C_NLTH0224	715	vitellogenin	Nilaparvata lugens vitellogenin mRNA, complete cds		XP_001607396.1	2			XP_971398.1	LG1=X
ChrX	BM246	12.254	S_NLAA1039	684	transposase-like protein		XP_003246904.1	XP_003427916.1	LGUn:not placed
ChrX	BM784	12.499	Unigene10026_Y	452	PREDICTED: uncharacterized protein LOC101238120			XP_001601554.2	2
ChrX	BM1566	13.132	S_NLSG1880	759	death-associated protein 1-like			XP_001606045.1	2
